# Supplementary material for: Evolutionary history exposes radical diversification among classes of interaction partners of the MLLE domain of plant poly(A)-binding proteins
Source: BMC Evol Biol. 2015 Sep 16;15:195. doi: 10.1186/s12862-015-0475-1 (PMC4574140; doi:10.1186/s12862-015-0475-1)
Supplement: Additional file 1: — Retrieved Viridiplantae CID genes. (XLSX 20 kb) [file 12862_2015_475_MOESM1_ESM.xlsx]

## Sheet: List
	Code	Species	Class A	Class C	Class D
Eudicots	mes	Manihot esculenta	cassava4.1_034338m	cassava4.1_016762m	cassava4.1_012266m
			cassava4.1_018358m	cassava4.1_016472m	cassava4.1_009337m
			cassava4.1_017967m	cassava4.1_004279m_CID7L	cassava4.1_009353m
			cassava4.1_019051m	cassava4.1_000207m_CID7L	cassava4.1_009472m
					cassava4.1_030803m
					cassava4.1_026981m
	rco	Ricinus communis	28470.m000431	29794.m003489	29650.m000268
			29729.m002310	29739.m003641_CID7L	29485.m000140
					30068.m002593
	lus	Linum usitatissimum	Lus10031029	Lus10021960	Lus10008851
			Lus10035419	Lus10041253	Lus10032942
			Lus10018018	Lus10038081_CID7L	Lus10033242
			Lus10042014	Lus10009796_CID7L	Lus10008275
			Lus10019769		Lus10032941
			Lus10016358
			Lus10040964
			Lus10009847
	pop	Populus trichocarpa	Potri.006G044600.1	Potri.006G246600.1	Potri.001G377500.1
			Potri.016G041600.1	Potri.018G047700.1_CID7L	Potri.011G095800.1
			Potri.001G023100.1	Potri.006G218900.1_CID7L	Potri.015G005400.1
			Potri.003G202500.1		Potri.012G022000.1
			Potri.010G182800.1		Potri.011G152700.1
			Potri.008G074600.1		Potri.001G448800.1
	mtr	Medicago truncatula	Medtr7g090630.1	Medtr1g011280.1	Medtr3g092550.1
			Medtr3g023110.1		Medtr3g092510.1
			Medtr5g083690.1
	pvu	Phaseolus vulgaris	Phvul.001G127900.1	Phvul.001G055700.1	Phvul.005G051500.1
			Phvul.005G033200.1	Phvul.009G097900.1	Phvul.009G046100.1
			Phvul.008G219700.1	Phvul.001G044600.1_CID7L	Phvul.009G046200.1
				Phvul.009G083600.1_CID7L
	gmx	Glycine max	Glyma03g28760.2	Glyma17g30230.4	Glyma08g18810.1
			Glyma19g31501.1	Glyma14g16200.4	Glyma15g40060.1
			Glyma04g28560.1	Glyma06g07720.1	Glyma04g40760.1
			Glyma11g20940.1	Glyma14g12570.1_CID7L	Glyma06g14030.1
			Glyma02g42860.1	Glyma17g33510.3_CID7L	Glyma06g14050.3
			Glyma14g05980.2	Glyma04g06010.1_CID7L	Glyma04g40750.2
				Glyma06g06030.3_CID7L
				Glyma04g07605.1
				Glyma06g07725.1
	csa	Cucumis sativus	Cucsa.335550.1	Cucsa.310610.1	Cucsa.071470.1
			Cucsa.004230.1	Cucsa.271150.1_CID7L	Cucsa.273320.1
			Cucsa.136830.1
	ppe	Prunus persica	ppa012883m	ppa011982m	ppa009298m
			ppa012915m	ppa005506m_CID7L	ppa006808m
					ppa007210m
	mdo	Malus domestica	MDP0000557979	MDP0000406339	MDP0000233630
			MDP0000518147	MDP0000143969	MDP0000176633
			MDP0000307941	MDP0000238213_CID7L	MDP0000155814
			MDP0000563240	MDP0000215517_CID7L	MDP0000223003
					MDP0000137006
					MDP0000214066
	fve	Fragaria vesca	mrna21941.1-v1.0-hybrid	mrna01046.1-v1.0-hybrid	mrna02340.1-v1.0-hybrid
			mrna21290.1-v1.0-hybrid	mrna15483.1-v1.0-hybrid_CID7L	mrna01875.1-v1.0-hybrid
					mrna12466.1-v1.0-hybrid
	ath	Arabidopsis thaliana	CID1_AT2G41430	CID5_AT5G11440	CID8_AT1G53650
			CID2_AT4G14270	CID6_AT5G25540	CID9_AT3G14450
				CID7_AT2G26280	CID10_AT3G49390
					CID11_AT1G32790
					CID12_AT4G10610
					CID13_AT5G24440
	aly	Arabidopsis lyrata	483215	942127	914558
			493483	487980	478869
				481487_CID7L	489908
					485298
					473465
					326737
	aha	Arabidopsis halleri v1.1	Araha.8705s0003.1	Araha.18606s0001.1_CID7L	Araha.22779s0004.1
				Araha.26860s0006.1	Araha.16722s0001.1
				Araha.7834s0002.1	Araha.37782s0001.1
					Araha.4744s0009.1
					Araha.1826s0001.1
					Araha.0138s0008.1
	cru	Capsella rubella	Carubv10024225m	Carubv10001953m	Carubv10009791m
			Carubv10024216m	Carubv10003307m	Carubv10014154m
			Carubv10005896m	Carubv10022901m_CID7L	Carubv10009539m
					Carubv10001178m
					Carubv10017475m
					Carubv10003348m
	bra	Brassica rapa Chiifu-401 v1.2	Bra016934	Bra009849	Bra038138
			Bra000227	Bra020506	Bra001554
			Bra032775	Bra008962	Bra041017
				Bra023325	Bra027334
				Bra034300_CID7L	Bra021559
				Bra007762_CID7L	Bra023291
					Bra000715
					Bra037923
					Bra017987
					Bra029950
					Bra019594
					Bra036515
					Bra036513
					Bra009766
					Bra036514
	tha	Thellungiella halophila	Thhalv10017353m	Thhalv10004997m	Thhalv10021108m
			Thhalv10026475m	Thhalv10014836m	Thhalv10008028m
				Thhalv10001942m_CID7L	Thhalv10028784m
					Thhalv10010470m
					Thhalv10012369m
	cpa	Carica papaya	evm.model.supercontig_5.215	evm.model.supercontig_91.6	evm.model.supercontig_3.149
			evm.model.supercontig_197.11		evm.model.supercontig_1615.2
			evm.model.supercontig_19.111		evm.model.supercontig_37.91
	gra	Gossypium raimondii	Gorai.013G002700.1	Gorai.010G053700.1	Gorai.009G358300.1
			Gorai.012G079800.1	Gorai.009G011700.1	Gorai.007G335300.1
			Gorai.013G015700.1	Gorai.008G052900.1	Gorai.002G038400.1
				Gorai.004G151900.1	Gorai.004G128900.1
				Gorai.009G039900.1_CID7L	Gorai.007G019000.1
				Gorai.004G286100.1_CID7L	Gorai.007G019500.1
				Gorai.013G221300.1_CID7L	Gorai.012G000600.1
					Gorai.004G124800.1
					Gorai.007G016900.1
					Gorai.N024200.1
	tca	Theobroma cacao	Thecc1EG024484t1	Thecc1EG038301t1	Thecc1EG032334t1
			Thecc1EG019501t1	Thecc1EG037409t1_CID7L	Thecc1EG015617t1
			Thecc1EG042419t1		Thecc1EG015502t3
	csi	Citrus sinensis	orange1.1g031463m	orange1.1g029518m	orange1.1g022058m
			orange1.1g031370m	orange1.1g045299m_CID7L	orange1.1g013446m
			orange1.1g032323m		orange1.1g017846m
	ccl	Citrus clementina	Ciclev10006124m	Ciclev10009480m	Ciclev10021336m
			Ciclev10032949m	Ciclev10007851m_CID7L	Ciclev10023768m
			Ciclev10033013m		Ciclev10020742m
	egr	Eucalyptus grandis	Eucgr.A02291.1	Eucgr.C01818.1	Eucgr.F03200.1
			Eucgr.G03104.1	Eucgr.C00743.1_CID7L	Eucgr.E01065.1
					Eucgr.K00426.1
					Eucgr.A01414.1
	vvi	Vitis vinifera	GSVIVT01000857001	GSVIVT01015440001	GSVIVT01001961001
			GSVIVT01032732001	GSVIVT01035490001_CID7L	GSVIVT01019674001
					GSVIVT01038633001
	stu	Solanum tuberosum	PGSC0003DMT400076750	PGSC0003DMT400083853	PGSC0003DMT400008334
			PGSC0003DMT400019731	PGSC0003DMT400033810_CID7L	PGSC0003DMT400020283
			PGSC0003DMT400061524		PGSC0003DMT400008327
					PGSC0003DMT400077694
					PGSC0003DMT400071107
					PGSC0003DMT400054733
	sly	Solanum lycopersicum	Solyc10g079820.1.1	Solyc08g067810.2.1	Solyc12g011340.1.1
			Solyc04g017690.2.1	Solyc08g061320.2.1_CID7L	Solyc06g053300.2.1
			0042408931		Solyc03g082390.2.1
					Solyc07g056590.2.1
					Solyc10g007590.2.1
					Solyc03g082400.2.1
	mgu	Mimulus guttatus v1.1	mgv1a015406m	mgv1a014360m	mgv1a009367m
			mgv1a015076m	mgv1a003899m_CID7L	mgv1a007784m
			mgv1a015167m	mgv1a004956m_CID7L	mgv1a008059m
					mgv1a014050m
	aco	Aquilegia coerulea	Aquca_014_00689.1	Aquca_001_00608.1	Aquca_022_00212.1
			Aquca_005_00211.1	Aquca_020_00514.1_CID7L	Aquca_037_00273.1
Monocots	sbi	Sorghum bicolor v1.4	Sb01g035250.1	Sb10g006500.1_CID7L	Sb07g001560.1
			Sb02g041980.1		Sb04g008740.1
			Sb09g015910.1		Sb03g002180.1
					Sb10g021290.1
					Sb02g021070.1
	zma	Zea mays	GRMZM2G181551_T02	GRMZM2G392700_T01_CID7L	GRMZM2G173428_T01
			GRMZM5G845782_T02	GRMZM2G017254_T02_CID7L	GRMZM2G069102_T01
			GRMZM2G045178_T01	GRMZM5G830874_T05_CID7L	GRMZM2G051043_T01
			GRMZM2G037189_T01		GRMZM2G069816_T01
			GRMZM2G327692_T01		GRMZM2G029058_T01
			GRMZM2G093325_T02		GRMZM5G814159_T01
					GRMZM2G349794_T01
	sit	Setaria italica	Si031348m	Si006223m_CID7L	Si014490m
			Si037835m		Si017677m
			Si023506m		Si002337m
					Si006739m
	pvi	Panicum virgatum v0.0	Pavirv00068884m	Pavirv00004500m_CID7L	Pavirv00032892m
			Pavirv00025393m	Pavirv00013281m_CID7L	Pavirv00062623m
			Pavirv00004900m		Pavirv00038531m
			Pavirv00027437m		Pavirv00004315m
			Pavirv00024803m		Pavirv00026374m
			Pavirv00052978m		Pavirv00050533m
			Pavirv00017628m		Pavirv00061076m
			Pavirv00057401m		Pavirv00069488m
	pha	Panicum hallii v0.5	Pahal.0110s0059.1	Pahal.0567s0004.1_CID7L	Pahal.0063s0126.1
			Pahal.0073s0105.1	Pahal.0027s0212.1_CID7L	Pahal.0299s0023.1
			Pahal.0150s0007.1		Pahal.0007s0057.1
					Pahal.0003s0519.1
	osa	Oryza sativa	LOC_Os03g23010.1	LOC_Os06g09890.2_CID7L	LOC_Os08g02330.1
			LOC_Os07g46670.2	LOC_Os03g08270.3_CID7L	LOC_Os01g11120.1
			LOC_Os05g27780.1		LOC_Os02g14760.1
					LOC_Os09g14550.1
					LOC_Os06g35030.3
	bdi	Brachypodium distachyon	Bradi1g62300.1	Bradi1g46550.1_CID7L	Bradi2g06650.1
			Bradi1g18780.1		Bradi3g13740.1
			Bradi1g11710.1		Bradi3g09250.1
					Bradi1g39150.1
					Bradi4g27890.1
Alismatales	spo	Spirodela polyrhiza v2	Spipo27G0016100	Spipo0G0065500_CID7L	Spipo14G0031000
			Spipo23G0042900	Spipo21G0012000	Spipo17G0031400
					Spipo16G0023900
					Spipo19G0009800
Amborellales (Basal Plant)	atr	Amborella trichopoda v1.0	scaffold00023.50	scaffold00024.310_CID7L	scaffold00058.239
				scaffold00142.61	scaffold00113.27
Ferns (Basal Plant)	smo	Selaginella moellendorffii	441682	438708_CID7L	56081
					66365
Mosses (Basal Plant)	ppp	Physcomitrella patens v1.6	Pp1s184_126V6.1	Pp1s60_286V6.3_CID7L	Pp1s196_50V6.1
			Pp1s387_21V6.1	Pp1s159_78V6.1_CID7L	Pp1s62_224V6.1

## Sheet: Hoja1
	Genes ClassB
No.	Code	Species	Class II	Total
1	mdo	Malus domestica	MDP0000255495	1
2	atr	Amborella trichopoda v1.0	evm_27.model.AmTr_v1.0_scaffold00051.13	2
			evm_27.model.AmTr_v1.0_scaffold00062.145
3	spo	Spirodela polyrhiza v2	Spipo8G0026200	1
4	pha	Panicum hallii v0.5	Pahal.0238s0028.1	2
			Pahal.0035s0165.1
5	aha	Arabidopsis halleri v1.1	Araha.12995s0002.1	4
			Araha.21506s0004.1
			Araha.10973s0013.1
			Araha.21176s0003.1
